# Supplementary material for: The Biogenesis of Dengue Virus Replication Organelles Requires the ATPase Activity of Valosin-Containing Protein
Source: Viruses. 2021 Oct 18;13(10):2092. doi: 10.3390/v13102092 (PMC8540793; doi:10.3390/v13102092)
Supplement: Supplementary file 1 [file viruses-13-02092-s001.zip]

Archive with 1 entries (1 files):
- viruses-1426677-supplementary.pdf
